# Supplementary material for: Yeast culture improves growth, antioxidant status, immunity, and gut microbiota homeostasis in preweaning Holstein calves
Source: Front Vet Sci. 2025 Sep 8;12:1670912. doi: 10.3389/fvets.2025.1670912 (PMC12452099; doi:10.3389/fvets.2025.1670912)
Supplement: Supplementary file 1 [file Data_Sheet_1.csv]

ID	Description	ÖÐÎÄÃû³Æ	ReporterScore(Control_vs_YC)	Significance	KO_number	up_number	down_number
ko03010	Ribosome	ºËÌÇÌå	-11.192574232721	yes	99	19	80
ko00680	Methane metabolism	¼×Íé´úÐ»	-10.445847119945	yes	145	36	109
ko01200	Carbon metabolism	Ì¼´úÐ»	-6.0274307501674	yes	252	101	151
ko04011	MAPK signaling pathway - yeast	MAPKÐÅºÅÍ¨Â·-½ÍÄ¸	5.7665991349804	yes	47	45	2
ko05010	Alzheimer disease	°¢¶û´Äº£Ä¬²¡	5.0113625389632	yes	51	42	9
ko05022	Pathways of neurodegeneration - multiple diseases	Éñ¾­ÍËÐÐÐÔ±äµÄÍ¾¾¶-¶àÖÖ¼²²¡	4.9970514532741	yes	62	49	13
ko04113	Meiosis - yeast	¼õÊý·ÖÁÑ-½ÍÄ¸	4.9631124195523	yes	42	38	4
ko04111	Cell cycle - yeast	Ï¸°ûÖÜÆÚ-½ÍÄ¸	4.9377227739844	yes	44	40	4
ko05014	Amyotrophic lateral sclerosis	¼¡Î®Ëõ²àË÷Ó²»¯Ö¢	4.9023662945087	yes	60	47	13
ko05016	Huntington disease	ºàÍ¢¶ÙÎèµ¸Ö¢	4.8704374431024	yes	51	41	10
ko05171	Coronavirus disease - COVID-19	¹Ú×´²¡¶¾¼²²¡-ÐÂ¹Ú·ÎÑ×	-4.8339269656055	yes	49	18	31
ko05012	Parkinson disease	ÅÁ½ðÉ­²¡	4.407614242457	yes	49	39	10
ko00970	Aminoacyl-tRNA biosynthesis	°±õ£»ùtRNAÉúÎïºÏ³É	-4.377327675876	yes	38	9	29
ko02040	Flagellar assembly	±ÞÃ«×é×°	4.3297417702274	yes	45	38	7
ko05020	Prion disease	ëÃ²¡¶¾²¡	4.2577467682186	yes	42	34	8
ko05415	Diabetic cardiomyopathy	ÌÇÄò²¡ÐÔÐÄ¼¡²¡	3.9179021456472	yes	33	28	5
ko01120	Microbial metabolism in diverse environments	²»Í¬»·¾³ÖÐµÄÎ¢ÉúÎï´úÐ»	-3.8875057283962	yes	653	325	328
ko04138	Autophagy - yeast	×ÔÊÉ-½ÍÄ¸	3.771971865345	yes	31	28	3
ko05208	Chemical carcinogenesis - reactive oxygen species	»¯Ñ§ÖÂ°©×÷ÓÃ-»îÐÔÑõ	3.6739231721524	yes	34	28	6
ko04810	Regulation of actin cytoskeleton	¼¡¶¯µ°°×Ï¸°û¹Ç¼ÜµÄµ÷¿Ø	3.5679422798708	yes	14	13	1
ko00310	Lysine degradation	Àµ°±Ëá½µ½â	-3.5585179296698	yes	35	12	23
ko04814	Motor proteins	Âí´ïµ°°×	3.2372111356988	yes	9	9	0
ko05130	Pathogenic Escherichia coli infection	ÖÂ²¡ÐÔ´ó³¦¸Ë¾ú¸ÐÈ¾	3.2066464569838	yes	19	18	1
ko00710	Carbon fixation by Calvin cycle	¹âºÏÉúÎïµÄ¹ÌÌ¼×÷ÓÃ	-3.1862401131811	yes	23	7	16
ko04714	Thermogenesis	²úÈÈ	3.1208191337282	yes	32	26	6
ko04150	mTOR signaling pathway	mTORÐÅºÅÍ¨Â·	3.0326053764264	yes	19	18	1
ko03020	RNA polymerase	RNA¾ÛºÏÃ¸	-3.0293624891758	yes	24	8	16
ko00030	Pentose phosphate pathway	Á×ËáÎìÌÇÍ¾¾¶	-2.9807385677408	yes	62	24	38
ko05132	Salmonella infection	É³ÃÅÊÏ¾ú¸ÐÈ¾	2.9736751485132	yes	27	24	3
ko04148	Efferocytosis	°ûÔá×÷ÓÃ	2.9587274493203	yes	14	13	1
ko02060	Phosphotransferase system (PTS)	Á×Ëá×ªÒÆÃ¸ÏµÍ³	-2.9167041389152	yes	63	24	39
ko04110	Cell cycle	Ï¸°ûÖÜÆÚ	2.9092947822887	yes	23	20	3
ko03040	Spliceosome	¼ô½ÓÌå	2.8608451605732	yes	26	21	5
ko05231	Choline metabolism in cancer	°©Ö¢µÄµ¨¼î´úÐ»	2.840366212932	yes	13	11	2
ko04144	Endocytosis	°ûÍÌ×÷ÓÃ	2.8295830271601	yes	24	21	3
ko04666	Fc gamma R-mediated phagocytosis	Fc-¦ÃR-½éµ¼µÄÍÌÊÉ×÷ÓÃ	2.8124019716179	yes	11	10	1
ko04660	T cell receptor signaling pathway	TÏ¸°ûÊÜÌåÐÅºÅÍ¨Â·	2.7696745758142	yes	9	9	0
ko04114	Oocyte meiosis	ÂÑÄ¸Ï¸°û¼õÊý·ÖÁÑ	2.7670164066851	yes	15	14	1
ko00770	Pantothenate and CoA biosynthesis	·ºËáºÍCoAÉúÎïºÏ³É	-2.7567978380505	yes	37	16	21
ko05034	Alcoholism	¾Æ¾«ÖÐ¶¾	2.7327655736962	yes	16	15	1
ko04613	Neutrophil extracellular trap formation	ÖÐÐÔÁ£¼š°ûÍâÎ§ÏÝÚåÐÎ³É	2.7214670688085	yes	10	10	0
ko01232	Nucleotide metabolism	ºËÜÕËá´úÐ»	-2.6899027720799	yes	98	43	55
ko00643	Styrene degradation	±½ÒÒÏ©½µ½â	2.6816399430156	yes	12	10	2
ko01052	Type I polyketide structures	IÐÍ¾ÛÍª½á¹¹	2.6800686900234	yes	23	18	5
ko04141	Protein processing in endoplasmic reticulum	ÄÚÖÊÍøÖÐµÄµ°°×ÖÊ¼Ó¹¤	2.6614077614604	yes	41	30	11
ko01310	Nitrogen cycle	-	2.6570751982533	yes	19	18	1
ko04530	Tight junction	½ôÃÜÁ¬½Ó	2.641980750031	yes	13	12	1
ko04540	Gap junction	¼äÏ¶Á¬½Ó	2.640633486388	yes	8	8	0
ko04068	FoxO signaling pathway	FoxOÐÅºÅÍ¨Â·	2.6382492981075	yes	12	11	1
ko04071	Sphingolipid signaling pathway	ÇÊÖ¬ÐÅºÅÍ¨Â·	2.6302605732941	yes	14	13	1
ko04140	Autophagy - animal	×ÔÊÉ-¶¯Îï	2.6245882647885	yes	27	21	6
ko00400	Phenylalanine, tyrosine and tryptophan biosynthesis	±½±û°±Ëá¡¢ÀÒ°±ËáºÍÉ«°±ËáÉúÎïºÏ³É	2.5881223631249	yes	53	38	15
ko00600	Sphingolipid metabolism	ÇÊÖ¬´úÐ»	2.5651687511414	yes	22	18	4
ko05170	Human immunodeficiency virus 1 infection	ÈËÀàÃâÒßÈ±ÏÝ²¡¶¾1ÐÍ¸ÐÈ¾	2.5577615435655	yes	12	11	1
ko04139	Mitophagy - yeast	ÏßÁ£Ìå×ÔÊÉ-½ÍÄ¸	2.5208944418252	yes	14	13	1
ko05166	Human T-cell leukemia virus 1 infection	ÈËÀàTÏ¸°û°×Ñª²¡²¡¶¾1ÐÍ¸ÐÈ¾	2.5085915982631	yes	24	21	3
ko04722	Neurotrophin signaling pathway	Éñ¾­ÓªÑøÒò×ÓÐÅºÅÍ¨Â·	2.4896113087928	yes	10	9	1
ko04650	Natural killer cell mediated cytotoxicity	×ÔÈ»É±ÉËÏ¸°û½éµ¼µÄÏ¸°û¶¾ÐÔ	2.4888711060631	yes	6	6	0
ko04510	Focal adhesion	ð¤×Å°ß	2.4708610146398	yes	13	11	2
ko04012	ErbB signaling pathway	ErbBÐÅºÅÍ¨Â·	2.4678874797278	yes	6	6	0
ko04136	Autophagy - other	×ÔÊÉ-ÆäËû	2.4415791767239	yes	10	9	1
ko00910	Nitrogen metabolism	µª´úÐ»	2.4333068087264	yes	40	32	8
ko04062	Chemokine signaling pathway	Ç÷»¯Òò×ÓÐÅºÅÍ¨Â·	2.4307056459142	yes	9	9	0
ko04213	Longevity regulating pathway - multiple species	³¤ÊÙµ÷½ÚÍ¾¾¶-¶àÎïÖÖ	2.4019931051429	yes	14	13	1
ko04921	Oxytocin signaling pathway	´ß²úËØÐÅºÅÍ¨Â·	2.3658028604915	yes	14	11	3
ko00525	Acarbose and validamycin biosynthesis	°¢¿¨²¨ÌÇºÍ¾®¸ÔÃ¹ËØÉúÎïºÏ³É	-2.3572674317033	yes	7	2	5
ko04664	Fc epsilon RI signaling pathway	Fc-¦Å-RIÐÅºÅÍ¨Â·	2.3561177933532	yes	6	6	0
ko01524	Platinum drug resistance	²¬ÀàÒ©ÎïÄÍÒ©ÐÔ	2.3531244798355	yes	12	9	3
ko00571	Lipoarabinomannan (LAM) biosynthesis	Ö¬ÖÊ°¢À­²®¸ÊÂ¶¾ÛÌÇ£¨LAM£©ÉúÎïºÏ³É	-2.3476230438187	yes	10	2	8
ko05214	Glioma	½ºÖÊÁö	2.3411262975125	yes	7	7	0
ko03030	DNA replication	DNA¸´ÖÆ	-2.3266533269602	yes	40	16	24
ko03013	Nucleocytoplasmic transport	ºËÖÊ×ªÔË	2.3255352673695	yes	31	24	7
ko04260	Cardiac muscle contraction	ÐÄ¼¡ÊÕËõ	2.3240941058352	yes	8	7	1
ko04010	MAPK signaling pathway	MAPKÐÅºÅÍ¨Â·	2.3158600115321	yes	14	11	3
ko05223	Non-small cell lung cancer	·ÇÐ¡Ï¸°û·Î°©	2.308086255963	yes	9	8	1
ko00010	Glycolysis / Gluconeogenesis	ÌÇ½Í½â/ÌÇÔ­ÒìÉú	-2.2878184634324	yes	77	33	44
ko04370	VEGF signaling pathway	VEGFÐÅºÅÍ¨Â·	2.2743235555453	yes	5	5	0
ko04932	Non-alcoholic fatty liver disease	·Ç¾Æ¾«ÐÔÖ¬·¾¸Î	2.2703290154322	yes	18	15	3
ko05163	Human cytomegalovirus infection	ÈË¾ÞÏ¸°û²¡¶¾¸ÐÈ¾	2.2629271617867	yes	9	9	0
ko00791	Atrazine degradation	°¢ÌØÀ­½ò½µ½â	2.2541393195447	yes	10	10	0
ko04725	Cholinergic synapse	µ¨¼îÄÜÍ»´¥	2.252498384774	yes	7	7	0
ko02030	Bacterial chemotaxis	Ï¸¾úÇ÷»¯ÐÔ	2.2483724869999	yes	22	17	5
ko04720	Long-term potentiation	³¤ÆÚÔöÒæÐ§Ó¦	2.2438377949252	yes	7	7	0
ko04218	Cellular senescence	Ï¸°ûË¥ÀÏ	2.2334118875785	yes	11	9	2
ko03060	Protein export	µ°°×ÖÊÊä³ö	-2.226673846123	yes	27	11	16
ko04662	B cell receptor signaling pathway	BÏ¸°ûÊÜÌåÐÅºÅÍ¨Â·	2.2140371543363	yes	6	6	0
ko04261	Adrenergic signaling in cardiomyocytes	ÐÄ¼¡Ï¸°ûµÄÉöÉÏÏÙËØÄÜÐÅºÅ´«µ¼	2.1961412885811	yes	6	6	0
ko03082	ATP-dependent chromatin remodeling	ATPÒÀÀµÐÔÈ¾É«ÖÊÖØËÜ	2.1909363381343	yes	14	11	3
ko00280	Valine, leucine and isoleucine degradation	çÓ°±Ëá¡¢ÁÁ°±ËáºÍÒìÁÁ°±Ëá½µ½â	-2.1894189058274	yes	44	20	24
ko05206	MicroRNAs in cancer	°©Ö¢ÖÐµÄMicroRNAs	2.1706312626979	yes	13	11	2
ko00561	Glycerolipid metabolism	¸ÊÓÍÖ¬´úÐ»	-2.1697476306236	yes	50	21	29
ko05213	Endometrial cancer	×Ó¹¬ÄÚÄ¤°©	2.1434620100099	yes	6	6	0
ko04625	C-type lectin receptor signaling pathway	CÐÍÄý¼¯ËØÊÜÌåÐÅºÅÍ¨Â·	2.1411044342026	yes	5	5	0
ko00930	Caprolactam degradation	¼ºÄÚõ£°·½µ½â	-2.1402869021339	yes	12	2	10
ko04935	Growth hormone synthesis, secretion and action	Éú³¤¼¤ËØµÄºÏ³É¡¢·ÖÃÚºÍ×÷ÓÃ	2.1290323543171	yes	6	6	0
ko04972	Pancreatic secretion	ÒÈÏÙ·ÖÃÚ	2.1247230288729	yes	7	7	0
ko04912	GnRH signaling pathway	GnRHÐÅºÅÍ¨Â·	2.1170108994959	yes	7	7	0
ko04072	Phospholipase D signaling pathway	Á×Ö¬Ã¸DÐÅºÅÍ¨Â·	2.0863857688455	yes	12	10	2
ko04014	Ras signaling pathway	RasÐÅºÅÍ¨Â·	2.0843185090376	yes	14	11	3
ko00564	Glycerophospholipid metabolism	¸ÊÓÍÁ×Ö¬´úÐ»	-2.0681278116172	yes	65	28	37
ko05131	Shigellosis	Ö¾ºØ¾ú²¡	2.0570215525202	yes	30	22	8
ko05221	Acute myeloid leukemia	¼±ÐÔËèÏ¸°û°×Ñª²¡	2.0533929590006	yes	4	4	0
ko00253	Tetracycline biosynthesis	ËÄ»·ËØÉúÎïºÏ³É	-2.0388301131682	yes	4	0	4
ko04320	Dorso-ventral axis formation	±³¸¹ÖáÐÎ³É	2.0343407975254	yes	4	4	0
ko04931	Insulin resistance	ÒÈµºËØµÖ¿¹	2.0140530887394	yes	14	11	3
ko04726	Serotonergic synapse	5-ôÇÉ«°·ÄÜÍ»´¥	2.0108493405842	yes	9	9	0
ko00920	Sulfur metabolism	Áò´úÐ»	1.9945749651116	yes	75	47	28
ko00220	Arginine biosynthesis	¾«°±ËáÉúÎïºÏ³É	1.9943391562817	yes	43	30	13
ko05165	Human papillomavirus infection	ÈËÈéÍ·Áö²¡¶¾¸ÐÈ¾	1.9687852125183	yes	16	14	2
ko04270	Vascular smooth muscle contraction	Ñª¹ÜÆ½»¬¼¡ÊÕËõ	1.9661068334396	yes	7	6	1
ko04960	Aldosterone-regulated sodium reabsorption	È©¹ÌÍªµ÷½ÚÄÆÖØÎüÊÕ	1.9549773654219	yes	4	4	0
ko04013	MAPK signaling pathway - fly	MAPKÐÅºÅÍ¨Â·-¹ûÓ¬	1.9399005671068	yes	12	10	2
ko05150	Staphylococcus aureus infection	½ð»ÆÉ«ÆÏÌÑÇò¾ú¸ÐÈ¾	-1.9343955022872	yes	13	2	11
ko04980	Cobalamin transport and metabolism	-	1.9328046902937	yes	4	4	0
ko00780	Biotin metabolism	ÉúÎïËØ´úÐ»	1.9276428516622	yes	18	14	4
ko04919	Thyroid hormone signaling pathway	¼××´ÏÙ¼¤ËØÐÅºÅÍ¨Â·	1.9242971181665	yes	10	9	1
ko05224	Breast cancer	ÈéÏÙ°©	1.9217278758143	yes	5	5	0
ko04022	cGMP-PKG signaling pathway	cGMP-PKGÐÅºÅÍ¨Â·	1.9100931465135	yes	5	4	1
ko04916	Melanogenesis	ºÚÉ«ËØÉú³É	1.9078080420997	yes	5	5	0
ko04024	cAMP signaling pathway	cAMPÐÅºÅÍ¨Â·	1.8858741489521	yes	11	10	1
ko04730	Long-term depression	³¤Ê±³ÌÒÖÖÆ	1.8840737279523	yes	5	5	0
ko05210	Colorectal cancer	½áÖ±³¦°©	1.8809553102792	yes	8	7	1
ko04929	GnRH secretion	GnRH·ÖÃÚ	1.859497984096	yes	4	4	0
ko04926	Relaxin signaling pathway	ËÉ³ÚËØÐÅºÅÍ¨Â·	1.8581160905573	yes	10	9	1
ko00470	D-Amino acid metabolism	D-°±»ùËá´úÐ»	-1.845583796676	yes	38	18	20
ko04211	Longevity regulating pathway	³¤ÊÙµ÷½ÚÍ¨Â·	1.8407158910777	yes	9	8	1
ko05220	Chronic myeloid leukemia	ÂýÐÔÁ£Ï¸°û°×Ñª²¡	1.8398813852773	yes	6	6	0
ko01230	Biosynthesis of amino acids	°±»ùËáÉúÎïºÏ³É	1.827637792082	yes	197	116	81
ko00100	Steroid biosynthesis	Àà¹Ì´¼ÉúÎïºÏ³É	1.8222791201301	yes	8	8	0
ko03083	Polycomb repressive complex	¶àÊáÒÖÖÆ¸´ºÏÌå	1.8177399329163	yes	4	3	1
ko04360	Axon guidance	ÖáÍ»µ¼Ïò	1.8162583219909	yes	7	5	2
ko03250	Viral life cycle - HIV-1	²¡¶¾ÉúÃüÖÜÆÚ-HIV-1	-1.8126064007526	yes	7	2	5
ko04152	AMPK signaling pathway	AMPKÐÅºÅÍ¨Â·	1.8094582239278	yes	20	15	5
ko05235	PD-L1 expression and PD-1 checkpoint pathway in cancer	°©Ö¢ÖÐPD-L1µÄ±í´ïºÍPD-1¼ì²éµãÍ¨Â·	1.8078319672315	yes	5	5	0
ko04721	Synaptic vesicle cycle	Í»´¥Ð¡ÅÝÑ­»·	1.7974251364844	yes	13	11	2
ko04974	Protein digestion and absorption	µ°°×ÖÊµÄÏû»¯ºÍÎüÊÕ	1.7855831083108	yes	12	12	0
ko03258	Virion - Bacteriophage lambda	-	-1.7833210218059	yes	14	4	10
ko05211	Renal cell carcinoma	ÉöÏ¸°û°©	1.7800130401553	yes	9	7	2
ko05216	Thyroid cancer	¼××´ÏÙ°©	1.7671544304188	yes	5	5	0
ko00523	Polyketide sugar unit biosynthesis	¾ÛÍªÌÇµ¥ÔªÉúÎïºÏ³É	-1.7640444082542	yes	22	10	12
ko05167	Kaposi sarcoma-associated herpesvirus infection	¿¨²¨Î÷ÈâÁöÏà¹ØðåÕî²¡¶¾¸ÐÈ¾	1.7638258526998	yes	11	9	2
ko00997	Biosynthesis of various other secondary metabolites	¸÷ÖÖÆäËû´ÎÉú´úÐ»²úÎïµÄÉúÎïºÏ³É	-1.7525373193351	yes	9	2	7
ko04917	Prolactin signaling pathway	´ßÈéËØÐÅºÅÍ¨Â·	1.7384989641172	yes	5	4	1
ko04728	Dopaminergic synapse	¶à°Í°·ÄÜÍ»´¥	1.728581167112	yes	10	9	1
ko04914	Progesterone-mediated oocyte maturation	ÔÐ¼¤ËØ½éµ¼µÄÂÑÄ¸Ï¸°û³ÉÊì	1.7222809574039	yes	13	11	2
ko04112	Cell cycle - Caulobacter	Ï¸°ûÖÜÆÚ-±ú¸Ë¾ú	1.7181835710384	yes	25	14	11
ko00061	Fatty acid biosynthesis	Ö¬·¾ËáÉúÎïºÏ³É	1.701825744979	yes	28	20	8
ko04214	Apoptosis - fly	Ï¸°ûµòÍö-¹ûÓ¬	1.7011987344484	yes	13	10	3
ko05205	Proteoglycans in cancer	°©Ö¢ÖÐµÄµ°°×¾ÛÌÇ	1.6986452917829	yes	17	13	4
ko05225	Hepatocellular carcinoma	¸ÎÏ¸°û°©	1.6930042857751	yes	9	7	2
ko04910	Insulin signaling pathway	ÒÈµºËØÐÅºÅÍ¨Â·	1.6907420588107	yes	22	18	4
ko00360	Phenylalanine metabolism	±½±û°±Ëá´úÐ»	1.6690444775421	yes	41	30	11
ko04550	Signaling pathways regulating pluripotency of stem cells	µ÷½Ú¸ÉÏ¸°û¶àÄÜÐÔµÄÐÅºÅÍ¨Â·	1.66174121976	yes	4	4	0
ko05410	Hypertrophic cardiomyopathy	·ÊºñÐÍÐÄ¼¡²¡	1.6580950150797	yes	4	4	0
ko02025	Biofilm formation - Pseudomonas aeruginosa	ÉúÎïÄ¤ÐÎ³É-Í­ÂÌ¼Ùµ¥°û¾ú	1.6557341622446	yes	50	35	15
ko05207	Chemical carcinogenesis - receptor activation	»¯Ñ§ÖÂ°©×÷ÓÃ-ÊÜÌå¼¤»î	1.6451807861159	ns	10	8	2
ko01051	Biosynthesis of ansamycins	°²É³Ã¹ËØµÄÉúÎïºÏ³É	-1.6438030175784	ns	7	2	5
ko05212	Pancreatic cancer	ÒÈÏÙ°©	1.6339088963194	ns	6	6	0
ko02010	ABC transporters	ABC×ªÔËÆ÷	-1.6051035419476	ns	351	167	184
ko04015	Rap1 signaling pathway	Rap1ÐÅºÅÍ¨Â·	1.5850163267281	ns	6	5	1
ko04668	TNF signaling pathway	TNFÐÅºÅÍ¨Â·	1.5807933978525	ns	6	5	1
ko04723	Retrograde endocannabinoid signaling	ÄæÐÐÄÚÔ´ÐÔ´óÂéËØÐÅºÅ´«µ¼	1.5802149979044	ns	9	8	1
ko05226	Gastric cancer	Î¸°©	1.5772468115031	ns	7	6	1
ko00511	Other glycan degradation	ÆäËû¾ÛÌÇ½µ½â	1.5757966059107	ns	17	14	3
ko05200	Pathways in cancer	°©Ö¢µÄ·¢²¡Í¨Â·	1.5740075994544	ns	22	16	6
ko04713	Circadian entrainment	ÖçÒ¹½ÚÂÉ¼Ð´ø	1.5701374851623	ns	6	5	1
ko00401	Novobiocin biosynthesis	ÐÂÉúÃ¹ËØÉúÎïºÏ³É	1.5696339479954	ns	9	7	2
ko04623	Cytosolic DNA-sensing pathway	Ï¸°ûÈÜÖÊDNA´«¸ÐÍ¾¾¶	1.5634485517543	ns	4	4	0
ko00521	Streptomycin biosynthesis	Á´Ã¹ËØÉúÎïºÏ³É	-1.5494551376953	ns	14	5	9
ko05323	Rheumatoid arthritis	Àà·çÊªÐÔ¹Ø½ÚÑ×	1.530400339681	ns	6	6	0
ko04911	Insulin secretion	ÒÈµºËØ·ÖÃÚ	1.5284004116988	ns	4	4	0
ko00572	Arabinogalactan biosynthesis - Mycobacterium	°¢À­²®°ëÈé¾ÛÌÇÉúÎïºÏ³É-·ÖÖ¦¸Ë¾ú	-1.5279135297083	ns	9	3	6
ko04927	Cortisol synthesis and secretion	Æ¤ÖÊ´¼µÄºÏ³ÉºÍ·ÖÃÚ	-1.5018682273509	ns	3	1	2
ko04020	Calcium signaling pathway	¸ÆÐÅºÅÍ¨Â·	1.5017261826667	ns	9	6	3
ko05215	Prostate cancer	Ç°ÁÐÏÙ°©	1.4578839412965	ns	7	6	1
ko05031	Amphetamine addiction	±½±û°·³Éñ«	1.4520345815306	ns	6	6	0
ko00730	Thiamine metabolism	Áò°·ËØ´úÐ»	1.444090989863	ns	30	16	14
ko00983	Drug metabolism - other enzymes	Ò©Îï´úÐ»-ÆäËüÃ¸	-1.432894926297	ns	20	8	12
ko00250	Alanine, aspartate and glutamate metabolism	±û°±Ëá¡¢Ìì¶¬°±ËáºÍ¹È°±Ëá´úÐ»	1.428002331398	ns	48	31	17
ko04750	Inflammatory mediator regulation of TRP channels	TRPÍ¨µÀµÄÑ×Ö¢½éÖÊµ÷½Ú	1.4150002966495	ns	3	3	0
ko04310	Wnt signaling pathway	WntÐÅºÅÍ¨Â·	1.3714862355466	ns	4	4	0
ko00074	Mycolic acid biosynthesis	-	-1.3552179305881	ns	8	2	6
ko00052	Galactose metabolism	°ëÈéÌÇ´úÐ»	-1.3259651201969	ns	54	24	30
ko01212	Fatty acid metabolism	Ö¬·¾Ëá´úÐ»	1.3182634862301	ns	43	28	15
ko04621	NOD-like receptor signaling pathway	NODÑùÊÜÌåÐÅºÅÍ¨Â·	1.3171866319182	ns	11	8	3
ko05135	Yersinia infection	Ò®¶ûÉ­¾ú¸ÐÈ¾	1.3135200009183	ns	11	9	2
ko00900	Terpenoid backbone biosynthesis	ÝÆÀà¹Ç¼ÜÉúÎïºÏ³É	-1.3038536292517	ns	40	19	21
ko04120	Ubiquitin mediated proteolysis	·ºËØ½éµ¼µÄµ°°×Ë®½â	1.2979010969173	ns	21	15	6
ko05218	Melanoma	ºÚÉ«ËØÁö	1.2891469834855	ns	5	4	1
ko00670	One carbon pool by folate	Ò¶ËáµÄÒ»¸öÌ¼¿â	1.2882611310799	ns	25	15	10
ko04611	Platelet activation	ÑªÐ¡°å»î»¯	1.2822889076179	ns	6	5	1
ko00410	beta-Alanine metabolism	¦Â-±û°±Ëá´úÐ»	-1.281308624013	ns	30	16	14
ko00350	Tyrosine metabolism	ÀÒ°±Ëá´úÐ»	1.2744927639623	ns	37	23	14
ko04724	Glutamatergic synapse	¹È°±ËáÄÜÍ»´¥	1.2740317571861	ns	12	9	3
ko05219	Bladder cancer	°òë×°©	1.2687711775057	ns	4	3	1
ko00946	Degradation of flavonoids	»ÆÍªÀà»¯ºÏÎïµÄ½µ½â	-1.2588765203908	ns	14	8	6
ko01055	Biosynthesis of vancomycin group antibiotics	Íò¹ÅÃ¹ËØÀà¿¹ÉúËØµÄÉúÎïºÏ³É	1.2568682000565	ns	9	6	3
ko00790	Folate biosynthesis	Ò¶ËáÉúÎïºÏ³É	-1.2568054306494	ns	49	22	27
ko00601	Glycosphingolipid biosynthesis - lacto and neolacto series	ÌÇÇÊÖ¬ÉúÎïºÏ³É-ÈéÌÇºÍÐÂÈéÌÇÏµÁÐ	-1.2532233697046	ns	5	0	5
ko01240	Biosynthesis of cofactors	¸¨ÖúÒò×ÓµÄÉúÎïºÏ³É	-1.2512078453322	ns	285	150	135
ko00333	Prodigiosin biosynthesis	Áé¾úºìËØÉúÎïºÏ³É	1.2490452682285	ns	6	6	0
ko00981	Insect hormone biosynthesis	À¥³æ¼¤ËØÉúÎïºÏ³É	-1.2433307325064	ns	3	1	2
ko01059	Biosynthesis of enediyne antibiotics	Ï©¶þÈ²Àà¿¹ÉúËØµÄÉúÎïºÏ³É	-1.22773829246	ns	10	3	7
ko04151	PI3K-Akt signaling pathway	PI3K-AktÐÅºÅÍ¨Â·	1.2258082150315	ns	19	14	5
ko00562	Inositol phosphate metabolism	Á×Ëá¼¡´¼´úÐ»	1.2138955500051	ns	33	24	9
ko00785	Lipoic acid metabolism	ÁòÐÁËá´úÐ»	-1.2131324645912	ns	22	12	10
ko00552	Teichoic acid biosynthesis	Á×±ÚËáÉúÎïºÏ³É	-1.1904317215252	ns	38	21	17
ko04961	Endocrine and other factor-regulated calcium reabsorption	ÄÚ·ÖÃÚºÍÆäËûÒò×Óµ÷½Ú¸ÆÖØÎüÊÕ	1.165733057246	ns	4	4	0
ko00053	Ascorbate and aldarate metabolism	¿¹»µÑªËáºÍÈ©Ëá´úÐ»	-1.1604268198301	ns	32	16	16
ko04216	Ferroptosis	ÌúËÀÍö	1.1441237673264	ns	4	3	1
ko00541	Biosynthesis of various nucleotide sugars	O-¿¹Ô­ºËÜÕËáÌÇÉúÎïºÏ³É	-1.1370429581977	ns	70	36	34
ko05032	Morphine addiction	Âð·È³Éñ«	1.1337969298417	ns	3	3	0
ko00620	Pyruvate metabolism	±ûÍªËá´úÐ»	-1.1011869001034	ns	99	50	49
ko01503	Cationic antimicrobial peptide (CAMP) resistance	18KDAÑôÀë×Ó¿¹¾úëÄ£¨CAMP£©ÄÍÒ©ÐÔ	-1.1003974805059	ns	43	18	25
ko00603	Glycosphingolipid biosynthesis - globo and isoglobo series	ÌÇÇÊÖ¬ÉúÎïºÏ³É-globoºÍisogloboÏµÁÐ	-1.0988158743729	ns	9	1	8
ko04371	Apelin signaling pathway	ApelinÐÅºÅÍ¨Â·	1.096097899379	ns	18	13	5
ko00531	Glycosaminoglycan degradation	ÌÇ°·¾ÛÌÇ½µ½â	-1.095329286918	ns	13	5	8
ko04146	Peroxisome	¹ýÑõ»¯ÎïÃ¸Ìå	1.0945670756437	ns	31	22	9
ko04962	Vasopressin-regulated water reabsorption	¼ÓÑ¹ËØµ÷½ÚË®ÖØÎüÊÕ	1.0941033526771	ns	4	4	0
ko00860	Porphyrin metabolism	ß²ßø´úÐ»	1.0878098768417	ns	86	57	29
ko05322	Systemic lupus erythematosus	ÏµÍ³ÐÔºì°ßÀÇ´¯	1.0851316629692	ns	4	4	0
ko04137	Mitophagy - animal	ÏßÁ£Ìå×ÔÊÉ-¶¯Îï	1.0781385047662	ns	15	10	5
ko00040	Pentose and glucuronate interconversions	ÎìÌÇºÍÆÏÌÑÌÇÈ©ËáÏà»¥×ª»¯	1.0744697288979	ns	65	37	28
ko00590	Arachidonic acid metabolism	»¨ÉúËÄÏ©Ëá´úÐ»	1.0643912750391	ns	7	4	3
ko00071	Fatty acid degradation	Ö¬·¾Ëá½µ½â	-1.0572424066743	ns	25	12	13
ko05120	Epithelial cell signaling in Helicobacter pylori infection	ÓÄÃÅÂÝ¸Ë¾ú¸ÐÈ¾ÉÏÆ¤Ï¸°ûÐÅºÅ´«µ¼	1.0569298633222	ns	11	9	2
ko05017	Spinocerebellar ataxia	¼¹ËèÐ¡ÄÔ¹²¼ÃÊ§µ÷	1.0568436506271	ns	30	19	11
ko05110	Vibrio cholerae infection	»ôÂÒ»¡¾ú¸ÐÈ¾	1.0327423166182	ns	7	6	1
ko04075	Plant hormone signal transduction	Ö²Îï¼¤ËØÐÅºÅ×ªµ¼	-1.0310587343712	ns	6	3	3
ko03410	Base excision repair	¼î»ùÇÐ³ýÐÞ¸´	-1.0292193151292	ns	33	16	17
ko03450	Non-homologous end-joining	·ÇÍ¬Ô´Ä©¶ËÁ¬½Ó	1.0279524303508	ns	7	5	2
ko00622	Xylene degradation	¶þ¼×±½½µ½â	1.0205706404511	ns	10	8	2
ko04210	Apoptosis	Ï¸°ûµòÍö	1.0183384743049	ns	20	14	6
ko03460	Fanconi anemia pathway	·¶¿ÆÄáÆ¶ÑªÍ¾¾¶	1.0121570401572	ns	11	9	2
ko03008	Ribosome biogenesis in eukaryotes	ÕæºËÉúÎïºËÌÇÌåµÄÉúÎï·¢Éú	-1.0107123169622	ns	35	21	14
ko05203	Viral carcinogenesis	²¡¶¾ÖÂ°©×÷ÓÃ	1.0097361191511	ns	19	14	5
ko00907	Pinene, camphor and geraniol degradation	ÝåÏ©¡¢ÕÁÄÔºÍÏãÒ¶´¼½µ½â	-1.0081503265419	ns	9	3	6
ko05417	Lipid and atherosclerosis	Ö¬ÖÊÓë¶¯ÂöÖàÑùÓ²»¯	1.0078312889141	ns	16	11	5
ko01522	Endocrine resistance	ÄÚ·ÖÃÚµÖ¿¹	1.0070721029868	ns	6	5	1
ko05164	Influenza A	¼×ÐÍÁ÷¸Ð	1.0041761164113	ns	16	11	5
ko04145	Phagosome	ÍÌÊÉÌå	1.0022621931181	ns	14	10	4
ko05418	Fluid shear stress and atherosclerosis	Á÷Ìå¼ôÇÐÓ¦Á¦Óë¶¯ÂöÖàÑùÓ²»¯	0.98595603250807	ns	8	6	2
ko00405	Phenazine biosynthesis	·ÔàºÉúÎïºÏ³É	0.9785657898633	ns	5	4	1
ko01057	Biosynthesis of type II polyketide products	¢òÐÍ¾ÛÍª»¯ºÏÎï²úÆ·µÄÉúÎïºÏ³É	-0.97662248195288	ns	6	2	4
ko05169	Epstein-Barr virus infection	°®ÆÃË¹Ì¹-°Í¶û²¡¶¾¸ÐÈ¾	0.97113407267367	ns	14	9	5
ko04066	HIF-1 signaling pathway	HIF-1ÐÅºÅÍ¨Â·	-0.9701284076783	ns	16	10	6
ko01100	Metabolic pathways	´úÐ»Í¾¾¶	-0.96912717342429	ns	2286	1244	1042
ko04930	Type II diabetes mellitus	IIÐÍÌÇÄò²¡	0.96871445257274	ns	3	3	0
ko04070	Phosphatidylinositol signaling system	Á×Ö¬õ£¼¡´¼ÐÅºÅÏµÍ³	0.96588282159474	ns	14	11	3
ko05160	Hepatitis C	±ûÐÍ¸ÎÑ×	0.96021586526343	ns	10	8	2
ko01521	EGFR tyrosine kinase inhibitor resistance	EGFRÀÒ°±Ëá¼¤Ã¸ÒÖÖÆ¼ÁÄÍÒ©ÐÔ	0.95576272001657	ns	7	5	2
ko04820	Cytoskeleton in muscle cells	-	0.94484220426466	ns	8	6	2
ko04979	Cholesterol metabolism	µ¨¹Ì´¼´úÐ»	0.93609412059106	ns	6	5	1
ko04380	Osteoclast differentiation	ÆÆ¹ÇÏ¸°û·Ö»¯	0.93101723897776	ns	6	5	1
ko00450	Selenocompound metabolism	Îø»¯ºÏÎï´úÐ»	-0.93054937132075	ns	24	12	12
ko05161	Hepatitis B	ÒÒÐÍ¸ÎÑ×	0.92618391708872	ns	11	8	3
ko00543	Exopolysaccharide biosynthesis	Ï¸¾ú°ûÍâ¶àÌÇÉúÎïºÏ³É	0.91188082298583	ns	53	31	22
ko00130	Ubiquinone and other terpenoid-quinone biosynthesis	·ºõ«ºÍÆäËûÝÆÀàõ«ÉúÎïºÏ³É	0.90283145144968	ns	39	23	16
ko04918	Thyroid hormone synthesis	¼××´ÏÙ¼¤ËØºÏ³É	0.89399260932662	ns	8	5	3
ko04913	Ovarian steroidogenesis	ÂÑ³²Àà¹Ì´¼Éú³É	-0.89201828065631	ns	3	1	2
ko00999	Biosynthesis of various plant secondary metabolites	¸÷ÖÖÖ²Îï´ÎÉú´úÐ»²úÎïµÄÉúÎïºÏ³É	0.87929593734083	ns	8	6	2
ko04940	Type I diabetes mellitus	IÐÍÌÇÄò²¡	-0.87827068109898	ns	3	1	2
ko04016	MAPK signaling pathway - plant	MAPKÐÅºÅÍ¨Â·-Ö²Îï	-0.86926892930164	ns	6	2	4
ko04915	Estrogen signaling pathway	´Æ¼¤ËØÐÅºÅÍ¨Â·	0.86466968847805	ns	8	6	2
ko00965	Betalain biosynthesis	BetalainÉúÎïºÏ³É	-0.86078159928213	ns	3	1	2
ko00260	Glycine, serine and threonine metabolism	¸Ê°±Ëá¡¢Ë¿°±ËáºÍËÕ°±Ëá´úÐ»	0.85728039780555	ns	80	44	36
ko00540	Lipopolysaccharide biosynthesis	Ö¬¶àÌÇÉúÎïºÏ³É	0.85318573710227	ns	48	30	18
ko04970	Salivary secretion	ÍÙÒº·ÖÃÚ	0.82457618482049	ns	4	3	1
ko00621	Dioxin degradation	¶þ‡fÓ¢½µ½â	0.80811873440531	ns	7	5	2
ko04217	Necroptosis	³ÌÐòÐÔ»µËÀ	0.79631700736237	ns	13	9	4
ko00120	Primary bile acid biosynthesis	³õ¼¶µ¨Ö­ËáÉúÎïºÏ³É	0.78685787145497	ns	4	3	1
ko05030	Cocaine addiction	¿É¿¨Òò³Éñ«	0.78496579901161	ns	4	4	0
ko00514	Other types of O-glycan biosynthesis	ÆäËûÀàÐÍµÄO-¾ÛÌÇÉúÎïºÏ³É	0.7816902619491	ns	5	3	2
ko00270	Cysteine and methionine metabolism	°ëë×°±ËáºÍµ°°±Ëá´úÐ»	0.78167363934281	ns	84	50	34
ko04340	Hedgehog signaling pathway	HedgehogÐÅºÅÍ¨Â·	0.77174662212588	ns	3	2	1
ko00550	Peptidoglycan biosynthesis	ëÄ¾ÛÌÇÉúÎïºÏ³É	-0.76627913055025	ns	48	19	29
ko00534	Glycosaminoglycan biosynthesis - heparan sulfate / heparin	ÌÇ°·¾ÛÌÇÉúÎïºÏ³É-ÁòËáÒÒõ£¸ÎËØ/¸ÎËØ	0.76378984804933	ns	3	2	1
ko02020	Two-component system	Ë«×é·ÖÏµÍ³	0.76150652553494	ns	369	208	161
ko00380	Tryptophan metabolism	É«°±Ëá´úÐ»	-0.7604772796856	ns	26	14	12
ko01523	Antifolate resistance	¿¹Ò¶ËáÖÆ¼ÁÄÍÒ©ÐÔ	0.75975944271031	ns	6	3	3
ko05111	Biofilm formation - Vibrio cholerae	ÉúÎïÄ¤ÐÎ³É-»ôÂÒ»¡¾ú	0.75382985965063	ns	52	33	19
ko00633	Nitrotoluene degradation	Ïõ»ù¼×±½½µ½â	0.74089420552088	ns	15	8	7
ko02024	Quorum sensing	ÈºÌå¸ÐÓ¦	-0.73175397146423	ns	143	71	72
ko00627	Aminobenzoate degradation	°±»ù±½¼×ËáÑÎ½µ½â	-0.72422146626048	ns	21	9	12
ko01220	Degradation of aromatic compounds	·¼Ïã×å»¯ºÏÎï½µ½â	-0.71372306118782	ns	46	22	24
ko00660	C5-Branched dibasic acid metabolism	C5-¶þÔªËá·ÖÖ§´úÐ»	0.7095318032411	ns	16	10	6
ko00300	Lysine biosynthesis	Àµ°±ËáÉúÎïºÏ³É	-0.70844467668515	ns	37	18	19
ko05152	Tuberculosis	·Î½áºË	0.7057392773248	ns	14	9	5
ko04933	AGE-RAGE signaling pathway in diabetic complications	ÌÇÄò²¡²¢·¢Ö¢ÖÐµÄAGE-RAGEÐÅºÅÍ¨Â·	0.70483023394993	ns	5	4	1
ko00261	Monobactam biosynthesis	µ¥»·¾úËØÉúÎïºÏ³É	-0.70391315174999	ns	14	6	8
ko00290	Valine, leucine and isoleucine biosynthesis	çÓ°±Ëá¡¢ÁÁ°±ËáºÍÒìÁÁ°±ËáÉúÎïºÏ³É	0.69584781669247	ns	14	9	5
ko00520	Amino sugar and nucleotide sugar metabolism	°±»ùÌÇºÍºËÜÕËáÌÇ´úÐ»	0.67958732197393	ns	117	63	54
ko00513	Various types of N-glycan biosynthesis	¸÷ÖÖÀàÐÍµÄN-¾ÛÌÇÉúÎïºÏ³É	0.6561637259959	ns	12	9	3
ko00980	Metabolism of xenobiotics by cytochrome P450	Ï¸°ûÉ«ËØP450ÒìÉúËØ´úÐ»	0.64220806593726	ns	6	3	3
ko00906	Carotenoid biosynthesis	ÀàºúÂÜ²·ËØÉúÎïºÏ³É	0.63901881268526	ns	14	8	6
ko00940	Phenylpropanoid biosynthesis	±½±ûÍéÉúÎïºÏ³É	-0.63706530129813	ns	5	1	4
ko04361	Axon regeneration	ÖáÍ»ÔÙÉú	0.63420094617719	ns	6	5	1
ko00960	Tropane, piperidine and pyridine alkaloid biosynthesis	Ý¹ÝÐÍé¡¢ßßà¤ºÍßÁà¤ÉúÎï¼îµÄÉúÎïºÏ³É	0.62938682306043	ns	11	8	3
ko04212	Longevity regulating pathway - worm	³¤ÊÙµ÷½ÚÍ¾¾¶-Èä³æ	0.62410127953386	ns	12	6	6
ko01501	beta-Lactam resistance	¦Â-ÄÚõ£°·ÄÍÒ©ÐÔ	0.61623438836037	ns	36	22	14
ko03015	mRNA surveillance pathway	mRNA¼à²âÍ¾¾¶	0.6070607810729	ns	18	13	5
ko05133	Pertussis	°ÙÈÕ¿È	0.59727159365111	ns	14	10	4
ko00340	Histidine metabolism	×é°±Ëá´úÐ»	0.59215642238893	ns	34	20	14
ko04350	TGF-beta signaling pathway	TGF-¦ÂÐÅºÅÍ¨Â·	0.590973438313	ns	3	2	1
ko00121	Secondary bile acid biosynthesis	´Î¼¶µ¨Ö­ËáÉúÎïºÏ³É	0.58687060298725	ns	13	9	4
ko04626	Plant-pathogen interaction	Ö²Îï-²¡Ô­ÌåÏà»¥×÷ÓÃ	-0.58362318932337	ns	13	7	6
ko04064	NF-kappa B signaling pathway	NF-¦ÊBÐÅºÅÍ¨Â·	0.58350682516249	ns	6	4	2
ko05143	African trypanosomiasis	·ÇÖÞ×¶³æ²¡	0.56681859393713	ns	5	3	2
ko05222	Small cell lung cancer	Ð¡Ï¸°û·Î°©	0.56488318927801	ns	3	3	0
ko00740	Riboflavin metabolism	ºË»ÆËØ´úÐ»	0.56205808325541	ns	37	22	15
ko03272	Virion - Hepatitis viruses	-	-0.55282263575203	ns	4	2	2
ko00720	Other carbon fixation pathways	Ô­ºËÉúÎïÖÐµÄÌ¼¹Ì¶¨Í¾¾¶	-0.55210610750654	ns	74	34	40
ko05145	Toxoplasmosis	¹­ÐÎ³æ²¡	0.54539282714247	ns	7	5	2
ko00240	Pyrimidine metabolism	à×à¤´úÐ»	-0.54167823381909	ns	84	45	39
ko00332	Carbapenem biosynthesis	Ì¼ÇàÃ¹Ï©ÉúÎïºÏ³É	0.53577343607578	ns	7	4	3
ko00440	Phosphonate and phosphinate metabolism	ì¢ËáÑÎºÍ´Îì¢ËáÑÎ´úÐ»	0.53200116045377	ns	20	10	10
ko05202	Transcriptional misregulation in cancer	°©Ö¢µÄ×ªÂ¼Ê§µ÷	0.52669788569862	ns	4	3	1
ko00330	Arginine and proline metabolism	¾«°±ËáºÍ¸¬°±Ëá´úÐ»	0.51574405884268	ns	65	37	28
ko04977	Vitamin digestion and absorption	Î¬ÉúËØµÄÏû»¯ºÍÎüÊÕ	-0.51261627482455	ns	3	1	2
ko00750	Vitamin B6 metabolism	Î¬ÉúËØB6´úÐ»	-0.51052230431065	ns	12	6	6
ko04620	Toll-like receptor signaling pathway	TollÑùÊÜÌåÐÅºÅÍ¨Â·	0.50907417478251	ns	5	4	1
ko00230	Purine metabolism	àÑßÊ´úÐ»	-0.50581455626427	ns	132	73	59
ko05140	Leishmaniasis	ÀûÊ²Âü²¡	-0.49186998534064	ns	4	2	2
ko03050	Proteasome	µ°°×Ã¸Ìå	0.48939221965258	ns	16	9	7
ko03320	PPAR signaling pathway	PPARÐÅºÅÍ¨Â·	0.48515470451318	ns	12	6	6
ko04612	Antigen processing and presentation	¿¹Ô­´¦ÀíºÍÌá³Ê	-0.48363070273724	ns	7	4	3
ko00984	Steroid degradation	Àà¹Ì´¼½µ½â	-0.46365140557852	ns	9	5	4
ko04928	Parathyroid hormone synthesis, secretion and action	¼××´ÅÔÏÙ¼¤ËØµÄºÏ³É¡¢·ÖÃÚºÍ×÷ÓÃ	0.45007032650615	ns	7	5	2
ko00592	alpha-Linolenic acid metabolism	¦Á-ÑÇÂéËá´úÐ»	0.44649367874253	ns	6	3	3
ko04657	IL-17 signaling pathway	IL-17ÐÅºÅÍ¨Â·	-0.41636957761663	ns	6	3	3
ko01210	2-Oxocarboxylic acid metabolism	2-Ñõ´úôÈËá´úÐ»	-0.41395526596973	ns	72	39	33
ko00650	Butanoate metabolism	¶¡Ëá´úÐ»	0.40335132255968	ns	77	43	34
ko02026	Biofilm formation - Escherichia coli	ÉúÎïÄ¤ÐÎ³É-´ó³¦¸Ë¾ú	0.3843947301612	ns	43	27	16
ko03070	Bacterial secretion system	Ï¸¾ú·ÖÃÚÏµÍ³	0.38375427688645	ns	56	35	21
ko03430	Mismatch repair	´íÅäÐÞ¸´	-0.38323276999829	ns	31	16	15
ko04936	Alcoholic liver disease	¾Æ¾«ÐÔ¸Î²¡	0.36061086433334	ns	14	8	6
ko04624	Toll and Imd signaling pathway	TollºÍImdÐÅºÅÍ¨Â·	-0.35885681173328	ns	5	3	2
ko04971	Gastric acid secretion	Î¸Ëá·ÖÃÚ	0.35770780592861	ns	3	2	1
ko04923	Regulation of lipolysis in adipocytes	Ö¬·¾Ï¸°ûÖ¬½âµÄµ÷¿Ø	-0.33527219911652	ns	4	2	2
ko00626	Naphthalene degradation	ÝÁ½µ½â	0.32871899660586	ns	5	3	2
ko05142	Chagas disease	Ç¡¼ÓË¹²¡	0.32802747130314	ns	6	4	2
ko00062	Fatty acid elongation	Ö¬·¾ËáÑÓ³¤	-0.32586771561799	ns	6	3	3
ko03420	Nucleotide excision repair	ºËÜÕËáÇÐ³ýÐÞ¸´	0.32281915540568	ns	28	17	11
ko04925	Aldosterone synthesis and secretion	È©¹ÌÍªµÄºÏ³ÉºÍ·ÖÃÚ	0.31518665579667	ns	5	4	1
ko05162	Measles	ÂéÕî	-0.31290689602662	ns	6	4	2
ko00982	Drug metabolism - cytochrome P450	Ò©Îï´úÐ»-Ï¸°ûÉ«ËØP450	0.28776945093309	ns	5	3	2
ko04976	Bile secretion	µ¨Ö­·ÖÃÚ	-0.2839102900385	ns	7	5	2
ko04978	Mineral absorption	¿óÎïÖÊÎüÊÕ	0.28207205841283	ns	3	1	2
ko04610	Complement and coagulation cascades	²¹ÌåºÍÄýÑª¼¶Áª·´Ó¦	-0.28172670962435	ns	7	3	4
ko04920	Adipocytokine signaling pathway	Ö¬·¾Ï¸°ûÒò×ÓÐÅºÅÍ¨Â·	0.28097308722339	ns	7	4	3
ko00909	Sesquiterpenoid and triterpenoid biosynthesis	±¶°ëÝÆºÍÈýÝÆÉúÎïºÏ³É	0.27397334575814	ns	3	3	0
ko04975	Fat digestion and absorption	Ö¬·¾µÄÏû»¯ºÍÎüÊÕ	-0.27090656827379	ns	7	4	3
ko00998	Biosynthesis of various antibiotics	¸÷ÖÖ¿¹ÉúËØµÄÉúÎïºÏ³É	-0.26924443837086	ns	11	6	5
ko00903	Limonene degradation	ÄûÃÊÏ©½µ½â	-0.2640974317085	ns	4	2	2
ko05168	Herpes simplex virus 1 infection	µ¥´¿ðåÕî²¡¶¾1ÐÍ¸ÐÈ¾	0.26374482469355	ns	7	5	2
ko03440	Homologous recombination	Í¬Ô´ÖØ×é	0.25700282079139	ns	37	21	16
ko00195	Photosynthesis	¹âºÏ×÷ÓÃ	0.25342334993672	ns	12	9	3
ko00830	Retinol metabolism	ÊÓ»Æ´¼´úÐ»	-0.24994118752871	ns	12	6	6
ko00625	Chloroalkane and chloroalkene degradation	ÂÈ´úÍéÌþºÍÂÈ´úÏ©Ìþ½µ½â	0.23848559775816	ns	14	8	6
ko00500	Starch and sucrose metabolism	µí·ÛºÍÕáÌÇ´úÐ»	0.22822254543095	ns	78	42	36
ko01110	Biosynthesis of secondary metabolites	´Î¼¶´úÐ»²úÎïµÄÉúÎïºÏ³É	-0.22469486546223	ns	776	431	345
ko00430	Taurine and hypotaurine metabolism	Å£»ÇËáºÍÑÇÅ£»ÇËá´úÐ»	-0.2234996523059	ns	17	9	8
ko01054	Nonribosomal peptide structures	·ÇºËÌÇÌåëÄ½á¹¹	0.22297464460354	ns	29	15	14
ko00950	Isoquinoline alkaloid biosynthesis	Òìà­ßøÉúÎï¼îÉúÎïºÏ³É	0.22256225047843	ns	7	5	2
ko04964	Proximal tubule bicarbonate reclamation	½ü¶ËÐ¡¹ÜÌ¼ËáÇâÑÎ»ØÊÕ	-0.20765211475247	ns	3	1	2
ko00051	Fructose and mannose metabolism	¹ûÌÇºÍ¸ÊÂ¶ÌÇ´úÐ»	-0.20416291774029	ns	83	44	39
ko00364	Fluorobenzoate degradation	·ú±½¼×ËáÑÎ½µ½â	-0.1847581956898	ns	3	1	2
ko00190	Oxidative phosphorylation	Ñõ»¯Á×Ëá»¯	0.18276374926402	ns	97	53	44
ko04390	Hippo signaling pathway	HippoÐÅºÅÍ¨Â·	0.17671534694466	ns	3	2	1
ko04614	Renin-angiotensin system	ÉöËØ-Ñª¹Ü½ôÕÅËØÏµÍ³	-0.17135958107418	ns	4	2	2
ko05100	Bacterial invasion of epithelial cells	Ï¸¾ú¶ÔÉÏÆ¤Ï¸°ûµÄÇÖÏ®	0.16501083074777	ns	13	8	5
ko01053	Biosynthesis of siderophore group nonribosomal peptides	ÌúÔØÌå»ùÍÅ·ÇºËÌÇÌåëÄµÄÉúÎïºÏ³É	-0.16496177848207	ns	18	9	9
ko00623	Toluene degradation	¼×±½½µ½â	0.1624664677414	ns	5	3	2
ko00362	Benzoate degradation	±½¼×ËáÑÎ½µ½â	0.15465031538568	ns	42	24	18
ko00361	Chlorocyclohexane and chlorobenzene degradation	ÂÈ»·¼ºÍéºÍÂÈ±½½µ½â	0.14797826952752	ns	9	4	5
ko00524	Neomycin, kanamycin and gentamicin biosynthesis	ÐÂÃ¹ËØ¡¢¿¨ÄÇÃ¹ËØºÍÇì´óÃ¹ËØµÄÉúÎïºÏ³É	0.13918751084923	ns	4	3	1
ko01502	Vancomycin resistance	Íò¹ÅÃ¹ËØÄÍÒ©ÐÔ	0.13473345483142	ns	20	12	8
ko05134	Legionellosis	¾üÍÅ¾ú²¡	0.12854519786012	ns	15	9	6
ko04142	Lysosome	ÈÜÃ¸Ìå	0.11722008461368	ns	41	26	15
ko00140	Steroid hormone biosynthesis	Àà¹Ì´¼¼¤ËØÉúÎïºÏ³É	-0.11509498415512	ns	8	4	4
ko00565	Ether lipid metabolism	ÃÑÖ¬´úÐ»	0.11371332455315	ns	15	8	7
ko00542	O-Antigen repeat unit biosynthesis	O-¿¹Ô­ÖØ¸´µ¥ÔªÉúÎïºÏ³É	-0.10435733507982	ns	24	14	10
ko00604	Glycosphingolipid biosynthesis - ganglio series	ÌÇÇÊÖ¬ÉúÎïºÏ³É-Éñ¾­½ÚÏµÁÐ	-0.10091333164594	ns	3	2	1
ko01250	Biosynthesis of nucleotide sugars	ºËÜÕËáÌÇµÄÉúÎïºÏ³É	0.098489031470896	ns	137	78	59
ko04922	Glucagon signaling pathway	ÒÈ¸ßÑªÌÇËØÐÅºÅÍ¨Â·	-0.094933909426125	ns	16	11	5
ko03022	Basal transcription factors	»ù±¾×ªÂ¼Òò×Ó	0.09329135129324	ns	14	9	5
ko00460	Cyanoamino acid metabolism	Çè»ù°±»ùËá´úÐ»	0.088728355429499	ns	10	3	7
ko00630	Glyoxylate and dicarboxylate metabolism	ÒÒÈ©ËáºÍ¶þôÈËá´úÐ»	0.085034735975772	ns	78	43	35
ko04520	Adherens junction	Õ³×ÅÁ¬½Ó	0.075235804883529	ns	6	4	2
ko04622	RIG-I-like receptor signaling pathway	RIG-IÑùÊÜÌåÐÅºÅÍ¨Â·	0.072304344734171	ns	3	2	1
ko04659	Th17 cell differentiation	Th17Ï¸°û·Ö»¯	0.065729447067259	ns	3	2	1
ko03018	RNA degradation	RNA½µ½â	0.060668934664969	ns	38	20	18
ko00480	Glutathione metabolism	¹Èë×¸ÊëÄ´úÐ»	0.05316479082393	ns	26	13	13
ko00640	Propanoate metabolism	±ûËá´úÐ»	0.049550563476935	ns	76	37	39
ko00591	Linoleic acid metabolism	ÑÇÓÍËá´úÐ»	-0.045635484404796	ns	3	1	2
ko04122	Sulfur relay system	ÁòÖÐ¼ÌÏµÍ³	0.044955177014759	ns	21	12	9
ko05146	Amoebiasis	°¢Ã×°Í²¡	0.038505940088178	ns	7	5	2
ko04512	ECM-receptor interaction	ECMÊÜÌåÏà»¥×÷ÓÃ	0.031779252728511	ns	4	2	2
ko04727	GABAergic synapse	GABAÄÜÍ»´¥	-0.030030950111976	ns	7	5	2
ko00563	Glycosylphosphatidylinositol (GPI)-anchor biosynthesis	ÌÇ»ùÁ×Ö¬õ£¼¡´¼£¨GPI£©-Ãª¶¨ÉúÎïºÏ³É	-0.028373487386478	ns	7	5	2
ko04934	Cushing syndrome	¿âÐÀ×ÛºÏÕ÷	0.027531125352615	ns	8	5	3
ko00760	Nicotinate and nicotinamide metabolism	ÑÌËáºÍÑÌõ£°·´úÐ»	0.026680754123427	ns	53	28	25
ko00311	Penicillin and cephalosporin biosynthesis	ÇàÃ¹ËØºÍÍ·æß¾úËØÉúÎïºÏ³É	-0.024020025827677	ns	4	3	1
ko00020	Citrate cycle (TCA cycle)	ÄûÃÊËáÑÎÑ­»·£¨TCAÑ­»·£©	-0.023606401298986	ns	52	24	28
ko04115	p53 signaling pathway	p53ÐÅºÅÍ¨Â·	-0.018329942946882	ns	7	5	2
ko05230	Central carbon metabolism in cancer	°©Ö¢µÄÖÐÐÄÌ¼´úÐ»	0.012259209225246	ns	16	11	5
ko00510	N-Glycan biosynthesis	N-¾ÛÌÇÉúÎïºÏ³É	0.011748331545133	ns	15	10	5
ko01040	Biosynthesis of unsaturated fatty acids	²»±¥ºÍÖ¬·¾ËáµÄÉúÎïºÏ³É	-0.010785350777734	ns	10	6	4
ko04966	Collecting duct acid secretion	Éö¼¯ºÏ¹ÜµÄËáµÄ·ÖÃÚ	NAN	ns	1	1	0
ko00512	Mucin type O-glycan biosynthesis	Õ³µ°°×ÐÍO-¾ÛÌÇÉúÎïºÏ³É	NAN	ns	2	1	1
ko00515	Mannose type O-glycan biosynthesis	¸ÊÂ¶ÌÇÐÍO-¾ÛÌÇÉúÎïºÏ³É	NAN	ns	2	1	1
ko00941	Flavonoid biosynthesis	Àà»ÆÍªÉúÎïºÏ³É	NAN	ns	1	0	1
ko00944	Flavone and flavonol biosynthesis	»ÆÍªºÍ»ÆÍª´¼ÉúÎïºÏ³É	NAN	ns	2	0	2
ko01056	Biosynthesis of type II polyketide backbone	¢òÐÍ¾ÛÍª¹Ç¼ÜµÄÉúÎïºÏ³É	NAN	ns	1	0	1
ko05217	Basal cell carcinoma	»ùµ×Ï¸°û°©	NAN	ns	2	1	1
ko04514	Cell adhesion molecules	Ï¸°ûÕ³¸½·Ö×Ó	NAN	ns	2	0	2
ko03265	Virion - Ebolavirus, Lyssavirus and Morbillivirus	²¡¶¾-¿ñÈ®²¡²¡¶¾Êô	NAN	ns	1	1	0
ko03266	Virion - Herpesvirus	²¡¶¾-ðåÕî²¡¶¾	NAN	ns	1	1	0
ko00642	Ethylbenzene degradation	ÒÒ±½½µ½â	NAN	ns	1	1	0
ko04742	Taste transduction	Î¶¾õ×ªµ¼	NAN	ns	2	1	1
ko04740	Olfactory transduction	Ðá¾õ×ªµ¼	NAN	ns	2	2	0
ko04744	Phototransduction	¹â×ªµ¼	NAN	ns	1	1	0
ko04745	Phototransduction - fly	¹â×ªµ¼-¹ûÓ¬	NAN	ns	1	1	0
ko00232	Caffeine metabolism	¿§·ÈÒò´úÐ»	NAN	ns	1	1	0
ko04630	JAK-STAT signaling pathway	JAK-STATÐÅºÅÍ¨Â·	NAN	ns	2	2	0
ko00331	Clavulanic acid biosynthesis	¿ËÀ­Î¬ËáÉúÎïºÏ³É	NAN	ns	1	0	1
ko04080	Neuroactive ligand-receptor interaction	Éñ¾­»îÐÔÅäÌå-ÊÜÌåÏà»¥×÷ÓÃ	NAN	ns	2	2	0
ko05204	Chemical carcinogenesis - DNA adducts	»¯Ñ§ÖÂ°©×÷ÓÃ-DNA¼ÓºÏÎï	NAN	ns	1	0	1
ko04924	Renin secretion	ÉöËØ·ÖÃÚ	NAN	ns	2	2	0
ko04670	Leukocyte transendothelial migration	°×Ï¸°û¿çÄÚÆ¤Ç¨ÒÆ	NAN	ns	2	2	0
ko00073	Cutin, suberine and wax biosynthesis	½ÇÖÊËØ¡¢ÈíÄ¾Ö¬ºÍÀ¯ÖÊÉúÎïºÏ³É	NAN	ns	1	1	0
ko04215	Apoptosis - multiple species	Ï¸°ûµòÍö-¶àÎïÖÖ	NAN	ns	2	2	0
ko05144	Malaria	Å±¼²	NAN	ns	1	0	1
ko04391	Hippo signaling pathway - fly	HippoÐÅºÅÍ¨Â·-¹ûÓ¬	NAN	ns	2	2	0
ko04130	SNARE interactions in vesicular transport	ÄÒÅÝ×ªÔËÖÐSNAREÏà»¥×÷ÓÃ	NAN	ns	2	2	0
ko05414	Dilated cardiomyopathy	À©ÕÅÐÍÐÄ¼¡²¡	NAN	ns	2	2	0
ko05416	Viral myocarditis	²¡¶¾ÐÔÐÄ¼¡Ñ×	NAN	ns	2	2	0
ko05412	Arrhythmogenic right ventricular cardiomyopathy	ÖÂÐÄÂÉÊ§³£ÐÔÓÒÐÄÊÒÐÄ¼¡²¡	NAN	ns	1	1	0
ko00945	Stilbenoid, diarylheptanoid and gingerol biosynthesis	¶þ±½ÒÒÏ©¡¢¶þ·¼»ù¸ýÍéÀàºÍ½ª·ÓÉúÎïºÏ³É	NAN	ns	1	0	1
ko05340	Primary immunodeficiency	Ô­·¢ÐÔÃâÒßÈ±ÏÝ	NAN	ns	2	0	2
ko00196	Photosynthesis - antenna proteins	¹âºÏ×÷ÓÃ-ÌìÏßµ°°×	NAN	ns	2	0	2
ko04658	Th1 and Th2 cell differentiation	Th1ºÍTh2Ï¸°û·Ö»¯	NAN	ns	2	2	0
ko00532	Glycosaminoglycan biosynthesis - chondroitin sulfate / dermatan sulfate	ÌÇ°·¾ÛÌÇÉúÎïºÏ³É-ÁòËáÈí¹ÇËØ/ÁòËáÆ¤·ôËØ	NAN	ns	2	2	0
ko00365	Furfural degradation	¿·È©½µ½â	NAN	ns	2	2	0
ko04330	Notch signaling pathway	NotchÐÅºÅÍ¨Â·	NAN	ns	1	0	1
ko00404	Staurosporine biosynthesis	ÐÇæß¾úËØÉúÎïºÏ³É	NAN	ns	2	2	0
ko00966	Glucosinolate biosynthesis	Áò´úÆÏÌÑÌÇÜÕÉúÎïºÏ³É	NAN	ns	2	2	0
ko04341	Hedgehog signaling pathway - fly	HedgehogÐÅºÅÍ¨Â·-¹ûÓ¬	NAN	ns	2	1	1
ko04710	Circadian rhythm	ÖçÒ¹½ÚÂÉ	NAN	ns	2	2	0
ko03240	Viral replication	²¡¶¾¸´ÖÆ	NAN	ns	1	1	0
ko04392	Hippo signaling pathway - multiple species	HippoÐÅºÅÍ¨Â·-¶àÎïÖÖ	NAN	ns	2	2	0
ko00254	Aflatoxin biosynthesis	»ÆÇúÃ¹¶¾ËØÉúÎïºÏ³É	NAN	ns	2	1	1
ko04712	Circadian rhythm - plant	ÖçÒ¹½ÚÂÉ-Ö²Îï	NAN	ns	1	1	0
ko04973	Carbohydrate digestion and absorption	Ì¼Ë®»¯ºÏÎïµÄÏû»¯ºÍÎüÊÕ	NAN	ns	2	2	0
ko00902	Monoterpenoid biosynthesis	µ¥ÝÆÉúÎïºÏ³É	NAN	ns	1	1	0
ko00624	Polycyclic aromatic hydrocarbon degradation	¶à»··¼Ìþ½µ½â	NAN	ns	2	1	1
ko00522	Biosynthesis of 12-, 14- and 16-membered macrolides	12¡¢14ºÍ16´ó»·ÄÚõ¥Àà»¯ºÏÎïµÄÉúÎïºÏ³É	NAN	ns	2	1	1
ko04640	Hematopoietic cell lineage	ÔìÑªÏ¸°ûÆ×Ïµ	NAN	ns	1	1	0
ko00908	Zeatin biosynthesis	ÓñÃ×ËØÉúÎïºÏ³É	NAN	ns	1	1	0
ko00904	Diterpenoid biosynthesis	¶þÝÆÉúÎïºÏ³É	NAN	ns	1	0	1
ko00901	Indole alkaloid biosynthesis	ßÅßáÉúÎï¼îÉúÎïºÏ³É	NAN	ns	1	1	0
